# Supplementary material for: Effect of Lifestyle Interventions during Pregnancy on Maternal Leptin, Resistin and Offspring Weight at Birth and One Year of Life
Source: Biomedicines. 2023 Feb 3;11(2):447. doi: 10.3390/biomedicines11020447 (PMC9953512; doi:10.3390/biomedicines11020447)
Supplement: Supplementary file 1 [file biomedicines-11-00447-s001.zip]

Archive with 1 entries (1 files):
- biomedicines-2177781-supplementary.pdf
